# Supplementary material for: Modified sini powder for the management of postoperative depression in non-small cell lung cancer patients: a multicenter, randomized, double-blind, placebo-controlled trial protocol
Source: Front Pharmacol. 2026 Jun 19;17:1805554. doi: 10.3389/fphar.2026.1805554 (PMC13327883; doi:10.3389/fphar.2026.1805554)
Supplement: Supplementary file 1 [file DataSheet1.zip]

Archive with 5 entries (4 files):
- Supplementary materials/Supplementary material 1.pdf
- Supplementary materials/Supplementary material 2.pdf
- Supplementary materials/Supplementary material 3.pdf
- Supplementary materials/Supplementary material 4.pdf
- Supplementary materials/
